# Supplementary material for: Validation of Two Screening Tools for Detecting Delirium in Older Patients in the Post-Anaesthetic Care Unit: A Diagnostic Test Accuracy Study
Source: Int J Environ Res Public Health. 2022 Nov 30;19(23):16020. doi: 10.3390/ijerph192316020 (PMC9738308; doi:10.3390/ijerph192316020)
Supplement: Supplementary file 1 [file ijerph-19-16020-s001.zip]

Archive with 1 entries (1 files):
- ijerph-1976001-supplementary.pdf
